# Supplementary material for: Fatostatin reverses progesterone resistance by inhibiting the SREBP1-NF-κB pathway in endometrial carcinoma
Source: Cell Death Dis. 2021 May 26;12(6):544. doi: 10.1038/s41419-021-03762-0 (PMC8155186; doi:10.1038/s41419-021-03762-0)
Supplement: Supplementary file 3 — supplement Table 1 [file 41419_2021_3762_MOESM3_ESM.xlsx]

## Sheet: Sheet1
Gene	Sequence-F	Sequence-R
SREBP1	5′-CCCTGGTCTACCATAAGCTGC-3′	5′-CTTCACTCTCAATGCAGCCG-3′
ACLY	5′-CAGACGGGCAAAGAACTCCT-3′	5′-TCAGGAGTGACCCGAGCATA-3′
FASN	5′-CTCAGCCGCCATCTACAACA-3′	5′-GCCAGCGTCTTCCACACTAT-3′
SCD1	5′-ACGATGCCCCTCTACTTGGA-3′	5′-GGGCTTGGGCCTTCCTTATC-3′
β-actin	5′-CTC ACC ATG GAT GAT GAT ATCGC-3′	5′-AGG AAT CCT TCT GAC CCA TGC-3′
